# Supplementary material for: Temporal Patterns of Fever Onset as an Indicator of Etiology in Intracerebral Hemorrhage
Source: Neurol Int. 2026 Apr 3;18(4):68. doi: 10.3390/neurolint18040068 (PMC13119264; doi:10.3390/neurolint18040068)
Supplement: Supplementary file 1 [file neurolint-18-00068-s001.zip]

Archive with 1 entries (1 files):
- neurolint-4116759-supplementary.pdf
